# Supplementary material for: Aetiology of acute meningoencephalitis in Cambodian children, 2010–2013
Source: Emerg Microbes Infect. 2017 May 24;6(5):e35–. doi: 10.1038/emi.2017.15 (PMC5520480; doi:10.1038/emi.2017.15)
Supplement: Supplementary Table S1 [file emi201715x1.xlsx]

## Sheet: Sheet1
Supplementary Table S1. Primer and probe sequences for molecular diagnostics used in this study
Pathogen	Gene target	Forward primer	Reverse primer	Probe	Reference
Japanese encephalitis virus	Core protein coding region	AGAACGGAAGAYAACCATGACTAAA	CCGCGTTTCAGCATATTGAT	ACC AGG AGG GCC CGG	Shirato et al. J Virol Methods. 2005; 126(1-2): 119-125.
Dengue virus 1	NS5	ATCCATGCCCATCACCAAT	TGTGGGTTTTGTCCTCCATC	TCAGTGTGGAATAGGGTTTGGATAGAGGAA	Hue et al.. J Virol Methods. 2011; 177(2): 168-173.
Dengue virus 2	NS5	TCCATACACGCCAAACATGAA	GGGATTTCCTCCCATGATTCC	AGGGTGTGGATTCGAGAAAACCCATGG	Hue et al.. J Virol Methods. 2011; 177(2): 168-173.
Dengue virus 3	NS5	TTTCTGCTCCCACCACTTTC	CCATCCYGCTCCTTGAGA	AAGAAAGTTGGTAGTTCCCTGCAGACCCCA	Hue et al.. J Virol Methods. 2011; 177(2): 168-173.
Dengue virus 4	NS5	GYGTGGTGAAGCCYCTRGAT	AGTGARCGGCCATCCTTCAT	ACTTCCCTCCTCTTYTTGAACGACATGGGA	Hue et al.. J Virol Methods. 2011; 177(2): 168-173.
Flavivirus universal	NS5	AACATGATGGGiAARAGAGARAA	GTGTCCCAiCCiGCiGTRTCATCiGC	Conventional RT-PCR	Scaramozzino et al.. J Clin Microbiol. 2001; 39(5): 1922-1927.
Chikungunya virus	E1 structural protein region	AAGCTYCGCGTCCTTTACCAAG	CCAAATTGTCCYGGTCTTCCT	CCAATGTCYTCMGCCTGGACACCTTT	Pastorino et al. J Virol Methods. 2005; 124(1-2): 65-71.
Enterovirus universal	5' UTR region	CCC TGA ATG CGG CTA AT	ATT GTC ACC ATA AGC AGC C	CGG AAC CGA CTA CTT TGG GT	Beld et al. J Clin Microbiol. 2004; 42(7): 3059-3064.
Enterovirus 71	VP1	GGAGAACACAARCARGAGAAAGA	ACTAAAGGGTACTTGGACTTVGA	TGATGGGCACDTTCTCRGTGCG	Khanh et al. Emerg Infect Dis. 2012; 18(12): 2002-2005.
Epstein-Barr virus	EBNA-1	GAGGAATTGCCCTTGCTATT	CCTTAGTGGGCCAGGTTGT	TCGTCTCCCCTTTGGAATGGC	Bekker et al. J Infect Dis. 2006; 194(9): 1323-1330.
Cytomegalovirus	UL 123 exon 4	AGCGCCGCATTGAGG	CAGACTCTCAGAGGATCGGCC	ATCTGCATGAAGGTCTTTGCCCAGTACATT	Leruez-Ville et al. J Clin Microbiol. 2003; 41(5): 2040-2046.
Herpes simplex virus	gB gene	CCGTCAGCACCTTCATCGA	CGC TGG ACC TCC GTG TAG TC	CCA CGA GAT CAA GGA CAG CGG CC	Jerome et al. J Clin Microbiol. 2002; 40(7): 2609-2611.
Varicella-zoster virus	ORF 29 gene	TCTTTCACGGAGGCAAACAC	TCCAAGGCGGGTGCATATCT	TAACGTGGCTCGAGAACGGTTTGGGTTT	de Jong et al. J Clin Microbiol. 2000; 38(7): 2568-2573.
Influenza A virus	M gene	AGATGAGTCTTCTAACCGAGGTCG	TGCAAAAACATCTTCAAGTCTCTG	TCAGGCCCCCTCAAAGCCGA	Spackman et al. J Clin Microbiol. 2002; 40(9): 3256-3260.
Streptococcus pneumoniae	ply	TGCAGAGCGTCCTTTGGTCTAT	CTCTTACTCGTGGTTTCCAACTTGA	TGGCGCCCATAAGCAACACTCGAA	Corless et al. J Clin Microbiol. 2001; 39(4): 1553-1558.
Haemophilus influenzae	bexA	GGCGAAATGGTGCTGGTAA	GGCCAAGAGATACTCATAGAACGTT	CACCACTCATCAAACGAATGAGCGTGG	Corless et al. J Clin Microbiol. 2001; 39(4): 1553-1558.
Neisseria meningitidis	ctrA	GCTGCGGTAGGTGGTTCAA	TTGTCGCGGATTTGCAACTA	CATTGCCACGTGTCAGCTGCACAT	Corless et al. J Clin Microbiol. 2001; 39(4): 1553-1558.
Streptococcus suis	cps2J	GGTTACTTGCTACTTTTGATGGAAATT	CGCACCTCTTTTATCTCTTCCAA	TCAAGAATCTGAGCTGCAAAAGTGTCAAATTGA	Park et al. Microbiol Immunol. 2005; 49(6): 545-549.
Orientia tsutsugamushi	groEL	ATATATCACAGTACTTTGCAAC	GTTCCTAACTTAGATGTATCAT	Conventional PCR	Mai et al. Clin Infect Dis. 2008; 46(5): 659-667.
