# Supplementary material for: Aetiology of acute meningoencephalitis in Cambodian children, 2010–2013
Source: Emerg Microbes Infect. 2017 May 24;6(5):e35–. doi: 10.1038/emi.2017.15 (PMC5520480; doi:10.1038/emi.2017.15)
Supplement: Supplementary Table S2 [file emi201715x2.xlsx]

## Sheet: Sheet1
Supplmentary Table S2. Summary of CSF biochemistry results
Aetiologya	White blood cell count			Predominance of PMNs	Predominance of lymphocytes	CSF protein		CSF/serum glucose ratiob		Typical patternc
	Normal (<10/mm3)	10-1000/mm3	≥1000/mm3			Normal (0.18-0.58g/L)	Elevated (>0.58g/L)	Normal (>0.4)	Low (<0.4)	Bacteriald	Virale
DENV1-4 (n=28)	0.714	0.25	0.036	80.0% (n=5)	20.0% (n=5)	0.857	0.143	0.929	0.071	0.036	0.821
CHIKV (n=17)	0.765	0.235	0	50.0% (n=2)	50.0% (n=2)	0.882	0.118	93.3% (n=15)	6.7% (n=15)	0	0.882
JEV (n=236)	24.2% (n=231)	74.9% (n=231)	0.9% (n=231)	57.7% (n=137)	42.3% (n=137)	66.0% (n=235)	34.0% (n=235)	95.3% (n=222)	4.7% (n=233)	0.008	0.466
Enteroviruses (n=29)	0.516	0.484	0	71.4% (n=14)	28.6% (n=14)	0.774	0.226	0.935	0.065	0	0.581
Herpesviruses (n=25)	0.36	0.56	0.08	45.5% (n=11)	54.5% (n=11)	0.68	0.32	0.8	0.2	0.04	0.48
Bacteria (n=30)	0.333	0.567	0.1	70.6% (n=17)	29.4% (n=17)	0.467	0.533	0.7	0.3	0.1	0.2
Scrub typhus (n=55)	0.218	0.745	0.036	50.0% (n=32)	50.0% (n=32)	0.509	0.491	87% (n=54)	13% (n=54)	0.018	0.036
a confirmed and highly probable aetiologies. The number of samples tested for each category is included in parentheses where all samples were not included or not available
b A CSF/serum glucose ratio cutoff of <0.4 was used as suggested by Venkatesh et al (Crit Care Resusc, 2000; 2: 42-54) as this level was considered pathognomonic
c Only cases that fulfilled all criteria were included
d Typical bacterial meningitis pattern: WBC count >1000/mm3, predominance of PMNs, mild to marked elevation of protein, normal to marked decrease of CSF/serum glucose ratio
e Typical viral meningitis pattern: WBC count <100/mm3, predominance of lymphocytes, normal to elevated protein, normal CSF/serum glucose ratio
