# Supplementary material for: Aetiology of acute meningoencephalitis in Cambodian children, 2010–2013
Source: Emerg Microbes Infect. 2017 May 24;6(5):e35–. doi: 10.1038/emi.2017.15 (PMC5520480; doi:10.1038/emi.2017.15)
Supplement: Supplementary Table S3 [file emi201715x3.xlsx]

## Sheet: Sheet1
Supplementary Table S3. Conflicting results where two or more ‘confirmed’ or highly probable’ aetiologies were identified in the same patient
Patient ID	Hospital	Age	Sex	Date of sampling	PCR result (CSF)	PCR result (blood)	IgM conclusion
ME0015	Jayavarman VII, Siem Reap	8	M	04.08.10	EV	Negative	Recent JEV CSF infection
ME0065	Jayavarman VII, Siem Reap	8	M	28.09.10	CMV, EBV	Negative	Recent JEV CSF infection
ME0066	Jayavarman VII, Siem Reap	5	F	28.09.10	EBV	Scrub typhus (PBMC)	Patient died. No second sample
ME0149	Jayavarman VII, Siem Reap	3	F	09.05.11	EBV	Negative	Recent JEV CSF infection
ME0286	Jayavarman VII, Siem Reap	2	M	07.11.11	EBV	Negative	Recent JEV CSF infection
ME0488	Jayavarman VII, Siem Reap	1	M	11.07.12	EV71, EBV	Negative	Absence of IgM antibody against the viruses tested
ME0555	Jayavarman VII, Siem Reap	1	F	11.09.12	EBV, DENV-1	Negative	Recent DENV-1 CSF infection
ME0650	Jayavarman VII, Siem Reap	2	M	04.12.12	Negative	Negative	Recent Flavivirus and CHIKV CSF infection
ME0779	Kantha Bopha, Phnom Penh	3	F	26.04.13	EBV	Negative	Recent CHIKV CSF infection
ME0838	Kantha Bopha, Phnom Penh	4	F	10.06.13	EBV	Negative	Recent JEV CSF infection
ME0912	Jayavarman VII, Siem Reap	12	M	06.07.13	H. influenzae	Scrub typhus (PBMC)	Absence of IgM antibody against the viruses tested
ME0989	Kantha Bopha, Phnom Penh	14	M	06.08.13	HSV	Negative	Recent acute JEV infection
ME1022	Jayavarman VII, Siem Reap	5	F	03.08.13	HSV, CMV, N. meningitidis	Negative	Absence of IgM antibody against the viruses tested
ME1100	Jayavarman VII, Siem Reap	4	M	02.09.13	EV71, S. pneumoniae	Negative	Absence of IgM antibody against the viruses tested
ME1184	Kantha Bopha, Phnom Penh	8	M	01.11.13	EV	Negative	Recent JEV CSF infection
ME1193	Kantha Bopha, Phnom Penh	4	M	19.11.13	EV71	Scrub typhus (PBMC)	Recent JEV CSF infection
